# Supplementary material for: Multicenter Retrospective Study of Spiroplasma ixodetis Infantile Cataract in 8 Countries in Europe
Source: Emerg Infect Dis. 2025 Jun;31(6):1081–9. doi: 10.3201/eid3106.240954 (PMC12123929; doi:10.3201/eid3106.240954)
Supplement: Appendix 1 — Additional tables with information about multicenter retrospective study of Spiroplasma ixodetis infantile cataract in 8 countries in Europe. [file 24-0954-Techapp-s1.xlsx]

## Sheet: Appendix 1 Table 1
Article DOI: https://doi.org/10.3201/eid3106.240954
EID cannot ensure accessibility for supplementary materials supplied by authors. Readers who have difficulty accessing supplementary content should contact the authors for assistance.
Multicenter Retrospective Study of Spiroplasma ixodetis Infantile Cataract in 8 Countries in Europe
Appendix 1 Table 1. Overview with summary of the characteristics of the previously published cases and the additional cases reported in this paper.
Case nr	Affected eye	Laterality	Authors	Year of presentation	Country of origin of the child	Rural	Age of child (PNA) at presentation with cataract (months)	Premature?	Tick bite?	PCR	TEM	Culture	Characteristics of cataract	Age of child at surgery (months)	Elevated eye pressure	IOL at surgery	Systemic disease	Infectious disease of mother during pregnancy
						area?				(Lens material)	(Lens material)	(Lens material)
1	Left	Unilateral	Lorenz*	1996	Germany	N/M	4	Yes, 27 GA	No	Positive (sp)	Positive	N/P	Progressive, total	4.5	N/M	No	Clubfoot, hip dislocation, pneumonia	Bronchopneumonia, Mycoplasma suspected
2	Right	Bilateral	Matet†	2014	France	Yes	1	Full term	No	Positive	N/P	N/P	N/M	2	N/M	Yes	No	N/M
	Left	Bilateral	Matet†	2014	France	Yes	1	Full term	No	Positive	N/P	N/P	N/M	2	N/M	Yes	No	N/M
3	Right	Bilateral	Matet†	2018	France	Yes	0	Full term	No	Positive	N/P	N/P	total	3	N/M	No	No	N/M
	Left	Bilateral	Matet†	2018	France	Yes	0	Full term	No	Positive	N/P	N/P	total	3	N/M	No	No	N/M
4	Left	Unilateral	Matet†	2019	France	No	1	Yes, 36 GA	No	Positive	Positive	N/P	Total	2	N/M	No	No	N/M
5	Right	Unilateral	Farassat‡	N/M	Germany	N/M	0 (3 weeks)	Yes, 35 5/7 GA	No	Positive	Positive	N/P	Diffuse white	2	Yes, pre-op	No	No	N/M
6	Right	Bilateral	Farassat‡	N/M	Germany	N/M	3	Full term	No	Positive (sp)	Positive	N/P	Diffuse white	3	No	No	No	N/M
	Left	Bilateral	Farassat‡	N/M	Germany	N/M	3	Full term	No	Positive (sp)	Positive	N/P	Diffuse white	3	No	No	No	N/M
7	Right	Unilateral	Martin§	2022	Luxembourg	N/M	0,5	N/M	No	Positive	N/P	Positive	N/M	2	Yes, pre-op	N/M	N/M	N/M
8	Right	Bilateral	Unpublished, Van Os	2023	Romania	Yes	1	Full term	Yes	Positive	N/P	N/P	Diffuse white	3	Yes, post-op	Yes	No	No
	Left	Bilateral	Unpublished, Van Os	2023	Romania	Yes	1	Full term	Yes	Positive	N/P	N/P	Diffuse white	3	Yes, pre-op	Yes	No	No
9	Right	Bilateral	Lorenz, Poster at EPOS 2010¶	2009	Germany	N/M	6	Full term	No	Positive	Positive	N/P	Progressive, inhomogeneous	8	N/M	No	No	Mild bronchitis 3rd trimester, no diagnostic work-up or therapy
	Left	Bilateral, but no uveitis in this eye	Lorenz, Poster at EPOS 2010¶	2009	Germany	N/M	6	Full term	No	Negative	Positive	N/P	Progressive, inhomogeneous	9	N/M	No	No	Mild bronchitis 3rd trimester, no diagnostic work-up or therapy
10	Right	Bilateral	Lorenz, Poster at EPOS 2010¶	2010	Germany	N/M	8	Yes, 26 5/7 GA	No	Negative	Positive	N/P	Progressive, inhomogeneous	21	N/M	Yes	Bronchopulmonary dysplasia,	Amnion infection suspected because of elevated C-reactive protein
																	prolonged cardio-pulmonal resuscitation at 33+4 and 51+4 weeks PMA.
																	Hernia, hepatopathy with cholestasis, epilepsy,
																	PVL
	Left	Bilateral	Lorenz, Poster at EPOS 2010¶	2010	Germany	N/M	8	Yes, 26 5/7 GA	No	Negative	Positive	N/P	Progressive, inhomogeneous	12	N/M	Yes	Bronchopulmonary dysplasia	Amnion infection suspected because of elevated C-reactive protein
11	Right	Bilateral	Unpublished, Farassat	N/M	Germany	N/M	0	Full term	Yes	Positive	N/P	N/P	Progressive, diffuse white	2,5	No	No
	Left	Bilateral	Unpublished, Farassat	N/M	Germany	N/M	0	Full term	Yes	Positive	N/P	N/P	Progressive, diffuse white	2,5	No	No
12	Right	Unilateral	Unpublished, Denier	2020	France	No	0,5	Full term	No	Positive	N/P	Positive	Dense	2	No	No
13	Right	Unilateral	Unpublished, Denier	2022	France	N/M	0,5	Full term	No	Positive	N/P	Positive	Dense	2	Yes, Post-op	No
14	Right	Unilateral uveitis and cataract, Bilateral macular scar	Unpublished, Ghyczy	2023	The Netherlands	No	11 weeks	Full term	No	Positive (sp)	N/P	N/P	Membranous, progressive, posterior synechia, seclusio pupillae, fibrotic	4	Yes, Post-op	No	No	Covid-19 during week 7 of pregnancy
15	Right	Unilateral	Unpublished, Skogen	2019	Norway	Yes	0 (3 days)	Full term	No	Positive	Negative	Negative	Progressive, dense, white, diffuse	2,5	Yes, Pre- & Post-op	No
16	Right	Bilateral	Stifter, Poster at WCPOS 2012#	2012	Austria	Yes	6 months	Full term	No	Positive	N/P	Positive	Uveitis with progressive cataract, clear lens at birth	9	No	No	Dilatative cardiomyopathy
	Left	Bilateral	Stifter, Poster at WCPOS 2012#	2012	Austria	Yes	3 months	Full term	No	Positive	N/P	Positive	Total cataract at birth with microphthalmus	4	Yes, Post-op	No
17	Right	Bilateral	Unpublished, Stifter	2013	Austria	No	3 months	Full term	No	Positive	N/P	Positive	Total at birth	3	Yes, Post-op	No
	Left	Bilateral	Unpublished, Stifter	2013	Austria	No	3 months	Full term	No	Positive	N/P	Positive	Clear at birth, uveitis and progressive cataract	6	Yes, Post-op	No
18	Right	Bilateral	Unpublished, Fierz, Gerth-Kahlert	2022	Switzerland	Yes	3 months	Yes, 31 3/7 GA	No	Positive	N/P	N/P	Clear at birth, uveitis and progressive cataract	8	Yes, Pre-op	No	No	No
	Left	Bilateral	Unpublished, Fierz, Gerth-Kahlert	2022	Switzerland	Yes	3 months	Yes, 31 3/7 GA	No	Positive	N/P	N/P	Clear at birth, uveitis and progressive cataract	8	Yes, Post-op	No	No	No
Abbreviations: GA: Gestational age, N/M: not mentioned, N/P: not performed, PMA: Post menstrual age, PNA: Post natal age, PVL: Periventricular leukomalacia. *Lorenz B, Schroeder J, Reischl U. First evidence of an endogenous Spiroplasma sp. infection in humans manifesting as unilateral cataract associated with anterior uveitis in a premature baby. Graefes Arch Clin Exp Ophthalmol. 2002;240:348–53.…

## Sheet: Appendix 1 Table 2
Article DOI: https://doi.org/10.3201/eid3106.240954
EID cannot ensure accessibility for supplementary materials supplied by authors. Readers who have difficulty accessing supplementary content should contact the authors for assistance.
Multicenter Retrospective Study of Spiroplasma ixodetis Infantile Cataract in 8 Countries in Europe
Appendix 1 Table 2. Characteristics of the uveitis
Case nr	Affected eye	Anterior uveitis	Posterior uveitis	Endothelial precipitates	Dilated iris vessels	Iris nodules	Posterior synechiae	Pupillary membrane	Retinal lesions/scars	Authors
1	Left	YES	NO	YES	YES	YES	YES	YES	NO	Lorenz*
2	Right	YES	NO	YES	YES	YES	YES	YES	NO	Matet†
	Left	YES	NO	YES	YES	YES	YES	YES	NO	Matet†
3	Right	YES	NO	YES	YES	NO	YES	NO	NO	Matet†
	Left	YES	NO	YES	YES	NO	YES	NO	NO	Matet†
4	Left	YES	NO	YES	YES	NO	YES	NO	NO	Matet†
5	Right	YES	NO	NO	YES	NO	YES	YES	NO	Farassat‡
6	Right	YES	YES	YES	NO	YES	YES	NO	YES	Farassat‡
	Left	YES	YES	YES	NO	YES	YES	NO	YES	Farassat‡
7	Right	YES	NO	YES	NO	YES	YES	NO	NO	Martin§
8	Right	YES	NO	YES	YES	NO	YES	YES	NO	Unpublished, Van Os
	Left	YES	NO	YES	YES	NO	YES	YES	YES	Unpublished, Van Os
9	Right	YES	NO	NO	YES	NO	YES	NO	NO	Lorenz, Poster at EPOS 2010 ¶
	Left	NO	NO	NO	NO	NO	NO	NO	NO	Lorenz, Poster at EPOS 2010 ¶
10	Right	YES	YES	YES	NO	NO	YES	NO	NO	Lorenz, Poster at EPOS 2010 ¶
	Left	YES	YES	YES	NO	NO	YES	NO	NO	Lorenz, Poster at EPOS 2010 (14)
11	Right	YES	NO	YES	NO	NO	YES	NO	NO	Unpublished, Farassat
	Left	YES	NO	YES	NO	NO	YES	NO	NO	Unpublished, Farassat
12	Right	YES	NO	YES	YES	YES	YES	NO	NO	Unpublished, Denier
13	Right	YES	NO	YES	YES	YES	YES	NO	NO	Unpublished, Denier
14	Right	YES	NO	YES	YES	YES	YES	YES	YES (Bilateral)	Unpublished, Ghyczy
15	Right	YES	NO	YES	YES	YES	YES	YES	NO	Unpublished, Skogen
16	Right	YES	NO	YES	YES	NO	YES	YES	NO	Stifter, Poster at WCPOS 2012#
	Left	YES	NO	YES	YES	NO	YES	YES	NO	Stifter, Poster at WCPOS 2012 #
17	Right	YES	NO	YES	YES	NO	YES	YES	NO	Unpublished, Stifter
	Left	YES	NO	YES	YES	NO	YES	YES	NO	Unpublished, Stifter
18	Right	YES	NO	YES	YES	NO	YES	YES	NO	Unpublished, Fierz, Gerth-Kahlert
	Left	YES	NO	YES	YES	NO	YES	YES	NO	Unpublished, Fierz, Gerth-Kahlert
*Lorenz B, Schroeder J, Reischl U. First evidence of an endogenous Spiroplasma sp. infection in humans manifesting as unilateral cataract associated with anterior uveitis in a premature baby. Graefes Arch Clin Exp Ophthalmol. 2002;240:348–53. PubMed https://doi.org/10.1007/s00417-002-0453-3 †Matet A, Le Flèche-Matéos A, Doz F, Dureau P, Cassoux N. Ocular Spiroplasma ixodetis in newborns, France. …
